# Supplementary material for: Mesenchymal Stem Cell-Conditioned Media-Loaded Microparticles Enhance Acute Patency in Silk-Based Vascular Grafts
Source: Bioengineering (Basel). 2024 Sep 21;11(9):947. doi: 10.3390/bioengineering11090947 (PMC11428691; doi:10.3390/bioengineering11090947)
Supplement: Supplementary file 1 [file bioengineering-11-00947-s001.zip]

Archive with 1 entries (1 files):
- bioengineering-3104305-supplementary.pdf
